# Supplementary material for: Erythroderma: A Retrospective Study of 212 Patients Hospitalized in a Tertiary Center in Lower Silesia, Poland
Source: J Clin Med. 2024 Jan 23;13(3):645. doi: 10.3390/jcm13030645 (PMC10856417; doi:10.3390/jcm13030645)
Supplement: Supplementary file 1 [file jcm-13-00645-s001.zip]

Archive with 1 entries (1 files):
- jcm-2804107-supplementary.pdf
